# Supplementary material for: Microalgae-Based Biostimulants Improve Biomass Production and Root-Linked Performance Stability in Pelargonium: A Three-Year Greenhouse Study
Source: Plants (Basel). 2026 Mar 5;15(5):803. doi: 10.3390/plants15050803 (PMC12986712; doi:10.3390/plants15050803)
Supplement: Supplementary file 1 [file plants-15-00803-s001.zip]

Archive with 9 entries (9 files):
- S1 - Dry Plant Mass(g) - GLM+Probability Plot+Test for Equal Variances.pdf
- S2 - Root Mass(g) - GLM+Probability Plot+Test for Equal Variances.pdf
- S3 - Plant Height (cm)  - GLM+Probability Plot+Test for Equal Variances.pdf
- S4 - Root Collar Diameter (mm) - GLM+Probability Plot+Test for Equal Variances.pdf
- S5 - Environmental data.xlsx
- S6 - Descriptive Statistics collection.pdf
- S7 - Base data for End-Point Measurements.xlsx
- S8_Cultivar-level_treatment_effect_size.xlsx
- Supplementary Materials Legend.pdf
