# Supplementary material for: Microalgae-Based Biostimulants Improve Biomass Production and Root-Linked Performance Stability in Pelargonium: A Three-Year Greenhouse Study
Source: Plants (Basel). 2026 Mar 5;15(5):803. doi: 10.3390/plants15050803 (PMC12986712; doi:10.3390/plants15050803)
Supplement: Supplementary file 1 [file plants-15-00803-s001.zip › S5 - Environmental data.xlsx]

## Sheet: Environment
Year	Date	Days After Transplanting (N)	T [°C] (Avr.)	Daily sunshine duration (h)	Daily glob solar rad (MJ/M^2)
2023	2023-02-25	1	6.2	5.1	8.662
2023	2023-02-26	2	2.4	4.5	9.357
2023	2023-02-27	3	1	2.1	7.45
2023	2023-02-28	4	1.2	7.9	12.259
2023	2023-03-01	5	2.9	2.4	8.677
2023	2023-03-02	6	3.4	8.1	12.76
2023	2023-03-03	7	3.1	7.4	11.914
2023	2023-03-04	8	3.9	8.4	13.4
2023	2023-03-05	9	4.3	2.3	8.372
2023	2023-03-06	10	2.5	0	3.429
2023	2023-03-07	11	3.4	0.8	7.713
2023	2023-03-08	12	8.3	1.8	8.003
2023	2023-03-09	13	11.8	1.6	6.275
2023	2023-03-10	14	11.8	0.4	11.126
2023	2023-03-11	15	5.8	3.4	7.122
2023	2023-03-12	16	4.4	7.9	14.825
2023	2023-03-13	17	10.3	3.4	10.267
2023	2023-03-14	18	12.3	0.8	6.216
2023	2023-03-15	19	6.5	2.9	10.778
2023	2023-03-16	20	3.7	10.1	16.139
2023	2023-03-17	21	5.6	8.8	15.934
2023	2023-03-18	22	8.6	9.8	16.44
2023	2023-03-19	23	9.1	7.7	14.636
2023	2023-03-20	24	11.1	8.2	14.662
2023	2023-03-21	25	12.1	5.4	11.188
2023	2023-03-22	26	14.4	6.9	15.023
2023	2023-03-23	27	14.1	6.2	14.421
2023	2023-03-24	28	14.1	1.4	10.89
2023	2023-03-25	29	12.7	5.2	12.396
2023	2023-03-26	30	11.8	4.8	14.13
2023	2023-03-27	31	6.3	0.3	6.52
2023	2023-03-28	32	3.4	8.4	15.623
2023	2023-03-29	33	4.6	1.5	11.202
2023	2023-03-30	34	9.4	0	7.593
2023	2023-03-31	35	11.7	2.6	11.276
2023	2023-04-01	36	12	7.8	14.721
2023	2023-04-02	37	9.1	2.4	9.248
2023	2023-04-03	38	5.1	10.7	20.987
2023	2023-04-04	39	2.6	9.3	19.859
2023	2023-04-05	40	2.7	10.9	22.317
2023	2023-04-06	41	4.5	7.7	18.208
2023	2023-04-07	42	5.2	6	5.933
2024	2024-02-23	1	9.9	0	1.876
2024	2024-02-24	2	8.2	1.3	6.44
2024	2024-02-25	3	9.3	2.9	8.644
2024	2024-02-26	4	10.3	6.4	10.968
2024	2024-02-27	5	10.5	1.3	7.792
2024	2024-02-28	6	10	3.4	9.954
2024	2024-02-29	7	10.4	5.9	10.887
2024	2024-03-01	8	10.1	0.1	3.756
2024	2024-03-02	9	7.1	0	5.224
2024	2024-03-03	10	12	9.4	13.244
2024	2024-03-04	11	12.2	9.2	12.505
2024	2024-03-05	12	9.3	8	12.819
2024	2024-03-06	13	7	8.3	13.259
2024	2024-03-07	14	4.9	0	2.476
2024	2024-03-08	15	5.4	0.8	5.6
2024	2024-03-09	16	7.4	2	6.615
2024	2024-03-10	17	12	0	8.142
2024	2024-03-11	18	11.2	0	3.737
2024	2024-03-12	19	8.3	0	3.005
2024	2024-03-13	20	9.9	4.1	10.914
2024	2024-03-14	21	9.8	6.9	11.763
2024	2024-03-15	22	9.4	10.3	13.857
2024	2024-03-16	23	12	2.9	11.267
2024	2024-03-17	24	8.7	10.6	16.862
2024	2024-03-18	25	6.4	10.4	16.568
2024	2024-03-19	26	3.7	10.7	17.837
2024	2024-03-20	27	5.4	10.7	17.666
2024	2024-03-21	28	9	7.4	13.524
2024	2024-03-22	29	13.4	7.7	12.085
2024	2024-03-23	30	11.8	3	11.626
2024	2024-03-24	31	7.8	5.9	13.152
2024	2024-03-25	32	8.1	3	11.242
2024	2024-03-26	33	11	10.8	17.6
2024	2024-03-27	34	13.8	8.6	15.918
2024	2024-03-28	35	12.7	6.2	15.044
2024	2024-03-29	36	13.4	7.2	16.118
2024	2024-03-30	37	18.1	2.7	10.021
2024	2024-03-31	38	18.6	3.7	12.458
2024	2024-04-01	39	18.5	3.7	14.367
2024	2024-04-02	40	12	8	16.061
2024	2024-04-03	41	12.5	6.5	15.347
2024	2024-04-04	42	14.6	6.6	15.385
2025	2025-02-21	1	0.5	1.4	6.666
2025	2025-02-22	2	1.5	8.5	12.389
2025	2025-02-23	3	1.5	2.7	7.066
2025	2025-02-24	4	6.9	5	10.523
2025	2025-02-25	5	4	0	2.589
2025	2025-02-26	6	7.1	0	4.105
2025	2025-02-27	7	4.7	0	2.258
2025	2025-02-28	8	5.6	6.3	12.174
2025	2025-03-01	9	4.1	8.677	12.697
2025	2025-03-02	10	3.8	12.76	14.31
2025	2025-03-03	11	3.7	11.914	14.486
2025	2025-03-04	12	4.8	13.4	14.492
2025	2025-03-05	13	7.8	8.372	15.094
2025	2025-03-06	14	12.7	3.429	15.539
2025	2025-03-07	15	12.8	7.713	15.485
2025	2025-03-08	16	11.3	8.003	13.432
2025	2025-03-09	17	12.8	6.275	11.194
2025	2025-03-10	18	13.8	11.126	8.939
2025	2025-03-11	19	9.6	7.122	8.86
2025	2025-03-12	20	12.4	14.825	13.339
2025	2025-03-13	21	10.6	10.267	4.853
2025	2025-03-14	22	5.6	6.216	1.688
2025	2025-03-15	23	4.8	10.778	3.788
2025	2025-03-16	24	4.2	16.139	4.814
2025	2025-03-17	25	2.6	15.934	11.773
2025	2025-03-18	26	1.3	16.44	18.813
2025	2025-03-19	27	4.1	14.636	19.212
2025	2025-03-20	28	7.2	14.662	19.093
2025	2025-03-21	29	7.9	11.188	18.363
2025	2025-03-22	30	9.9	15.023	11.288
2025	2025-03-23	31	13.3	14.421	12.556
2025	2025-03-24	32	10.8	10.89	11.842
2025	2025-03-25	33	12.1	12.396	15.637
2025	2025-03-26	34	11.2	14.13	17.764
2025	2025-03-27	35	10.5	6.52	18.369
2025	2025-03-28	36	8	15.623	4.406
2025	2025-03-29	37	10.3	11.202	2.897
2025	2025-03-30	38	10.5	7.593	6.672
2025	2025-03-31	39	8.6	11.276	17.936
2025	2025-04-01	40	9.3	14.721	12.256
2025	2025-04-02	41	10	9.248	12.305
2025	2025-04-03	42	12.7	12.2	21.534
