# Supplementary material for: Microalgae-Based Biostimulants Improve Biomass Production and Root-Linked Performance Stability in Pelargonium: A Three-Year Greenhouse Study
Source: Plants (Basel). 2026 Mar 5;15(5):803. doi: 10.3390/plants15050803 (PMC12986712; doi:10.3390/plants15050803)
Supplement: Supplementary file 1 [file plants-15-00803-s001.zip › S7 - Base data for End-Point Measurements.xlsx]

## Sheet: Munka1
PlantID	Year	PlantType	CultivarCode	Cultivar	Replicate	Treatment	Dry Plant Mass (g)	Plant Mass (g)	Root Mass (g)	Plant Height (cm)	Root Length (cm)	Root Collar Diameter (mm)
2023_E01_K	2023	Lateripes	E	Classic Single Villa de Paris Lilac	1	K	5.3	25.9	1.18	29	20.5	4.45
2023_E01_T1	2023	Lateripes	E	Classic Single Villa de Paris Lilac	1	T1	4.3	22.97	0.86	28.5	23.5	4.1
2023_E01_T2	2023	Lateripes	E	Classic Single Villa de Paris Lilac	1	T2	6.4	35.22	1.24	28.5	26	5.81
2023_E02_K	2023	Lateripes	E	Classic Single Villa de Paris Lilac	2	K	3.7	22.93	0.91	31	25	4.12
2023_E02_T1	2023	Lateripes	E	Classic Single Villa de Paris Lilac	2	T1	4.6	29.01	1.19	28	17.2	5.5
2023_E02_T2	2023	Lateripes	E	Classic Single Villa de Paris Lilac	2	T2	7	38.05	1.58	31	29	6.12
2023_E03_K	2023	Lateripes	E	Classic Single Villa de Paris Lilac	3	K	4.2	23.83	1.15	25	21.5	4.62
2023_E03_T1	2023	Lateripes	E	Classic Single Villa de Paris Lilac	3	T1	3.8	24.74	0.98	31	20.5	5.43
2023_E03_T2	2023	Lateripes	E	Classic Single Villa de Paris Lilac	3	T2	7.6	38.27	1.62	37	30	6.66
2023_F01_K	2023	Lateripes	F	Classic Single Villa Dresden	1	K	2.7	17.5	0.55	28	13	4.32
2023_F01_T1	2023	Lateripes	F	Classic Single Villa Dresden	1	T1	2.04	14.65	0.45	28	20	3.31
2023_F01_T2	2023	Lateripes	F	Classic Single Villa Dresden	1	T2	2.2	14.51	0.49	25	22	3.23
2023_F02_K	2023	Lateripes	F	Classic Single Villa Dresden	2	K	4.2	23.9	0.69	32	23	4.2
2023_F02_T1	2023	Lateripes	F	Classic Single Villa Dresden	2	T1	3.1	20.46	0.62	28	14.5	5.07
2023_F02_T2	2023	Lateripes	F	Classic Single Villa Dresden	2	T2	3.6	24.69	1.06	26	21.5	5.9
2023_F03_K	2023	Lateripes	F	Classic Single Villa Dresden	3	K	3.5	21.36	0.57	33	21.5	4.21
2023_F03_T1	2023	Lateripes	F	Classic Single Villa Dresden	3	T1	5.3	31.42	1.9	33.5	23	5.4
2023_F03_T2	2023	Lateripes	F	Classic Single Villa Dresden	3	T2	3.7	23.64	1.02	31.5	28	5.14
2023_C01_K	2023	Peltatum	C	Great Balls Of Fire	1	K	1.8	17.81	1.15	15	32.5	6.13
2023_C01_T1	2023	Peltatum	C	Great Balls Of Fire	1	T1	6.2	52.23	1.68	22	24	7.11
2023_C01_T2	2023	Peltatum	C	Great Balls Of Fire	1	T2	6.1	53.02	2.32	26.1	20.05	6.72
2023_C02_K	2023	Peltatum	C	Great Balls Of Fire	2	K	6.5	56.15	1.98	24.5	20.5	6.56
2023_C02_T1	2023	Peltatum	C	Great Balls Of Fire	2	T1	4.8	48.2	1.84	24.5	19.1	6.58
2023_C02_T2	2023	Peltatum	C	Great Balls Of Fire	2	T2	4.9	57.01	2.13	24	16.5	8.71
2023_C03_K	2023	Peltatum	C	Great Balls Of Fire	3	K	3.1	33.35	1.9	19.5	19.5	6.39
2023_C03_T1	2023	Peltatum	C	Great Balls Of Fire	3	T1	5.7	45.31	1.79	24.5	17	6.73
2023_C03_T2	2023	Peltatum	C	Great Balls Of Fire	3	T2	4.85	48.48	1.79	22	16	6.82
2023_D01_K	2023	Peltatum	D	Atlantic Dark Red	1	K	4	31.17	1.12	18	22	5.91
2023_D01_T1	2023	Peltatum	D	Atlantic Dark Red	1	T1	4.2	36.79	2.02	22.5	27.5	5.3
2023_D01_T2	2023	Peltatum	D	Atlantic Dark Red	1	T2	5.1	38.65	1.65	25	25	5.57
2023_D02_K	2023	Peltatum	D	Atlantic Dark Red	2	K	4.2	35.51	1.51	22.5	28	5.22
2023_D02_T1	2023	Peltatum	D	Atlantic Dark Red	2	T1	5	43.47	1.58	23	28	6.43
2023_D02_T2	2023	Peltatum	D	Atlantic Dark Red	2	T2	5.2	44	1.44	23	23	6.51
2023_D03_K	2023	Peltatum	D	Atlantic Dark Red	3	K	3.7	34.13	1.13	23	23	4.78
2023_D03_T1	2023	Peltatum	D	Atlantic Dark Red	3	T1	2.9	34.85	1.18	21.5	23	5.49
2023_D03_T2	2023	Peltatum	D	Atlantic Dark Red	3	T2	3.2	32.62	1.05	22.5	18	6.04
2023_A01_K	2023	Zonale	A	Andria	1	K	2.3	21.46	1.95	18.5	20.5	8.59
2023_A01_T1	2023	Zonale	A	Andria	1	T1	3.8	36.21	3.03	21	33.5	13.38
2023_A01_T2	2023	Zonale	A	Andria	1	T2	3.2	25.09	2.61	17.5	22.5	9.82
2023_A02_K	2023	Zonale	A	Andria	2	K	2.8	32.1	1.89	21.5	23	9.72
2023_A02_T1	2023	Zonale	A	Andria	2	T1	4.4	31.88	2.3	17.5	26	9.81
2023_A02_T2	2023	Zonale	A	Andria	2	T2	4.3	28.92	1.92	19.5	21.5	11.99
2023_A03_K	2023	Zonale	A	Andria	3	K	2.3	16.99	2.03	15.8	20.5	8.89
2023_A03_T1	2023	Zonale	A	Andria	3	T1	3.6	26.87	2.05	22.5	22	9.1
2023_A03_T2	2023	Zonale	A	Andria	3	T2	3.4	35.67	2.99	21.5	28.5	11.54
2023_B01_K	2023	Zonale	B	Savanna Realy Red	1	K	2.4	13.8	3.31	13.5	21.5	8.08
2023_B01_T1	2023	Zonale	B	Savanna Realy Red	1	T1	5.4	27.4	2.2	19.9	18	8.47
2023_B01_T2	2023	Zonale	B	Savanna Realy Red	1	T2	4.4	35.82	3.91	18.5	30	12.6
2023_B02_K	2023	Zonale	B	Savanna Realy Red	2	K	3.3	23.4	1.8	21	23	8.56
2023_B02_T1	2023	Zonale	B	Savanna Realy Red	2	T1	3.8	27.96	1.23	20.5	19	10.09
2023_B02_T2	2023	Zonale	B	Savanna Realy Red	2	T2	3.7	25.54	2.17	12.5	19	11.56
2023_B03_K	2023	Zonale	B	Savanna Realy Red	3	K	3	19.32	1.62	10.5	21.5	9.61
2023_B03_T1	2023	Zonale	B	Savanna Realy Red	3	T1	4.8	31.57	2.21	24	24.5	10.1
2023_B03_T2	2023	Zonale	B	Savanna Realy Red	3	T2	5.7	42.5	3.06	26	21	10.87
2024_E01_K	2024	Lateripes	E	Classic Single Villa de Paris Lilac	1	K	4.1	19.9	1.3	31	15	4.8
2024_E01_T1	2024	Lateripes	E	Classic Single Villa de Paris Lilac	1	T1	4.2	29.9	1.4	28	25	6.1
2024_E01_T2	2024	Lateripes	E	Classic Single Villa de Paris Lilac	1	T2	5.2	34.6	1.3	35	25	6.4
2024_E02_K	2024	Lateripes	E	Classic Single Villa de Paris Lilac	2	K	5.3	25.9	1.1	27	21	4.7
2024_E02_T1	2024	Lateripes	E	Classic Single Villa de Paris Lilac	2	T1	5.9	25.6	1.8	26	22	5.1
2024_E02_T2	2024	Lateripes	E	Classic Single Villa de Paris Lilac	2	T2	6.7	20.9	1.9	38	21	6.3
2024_E03_K	2024	Lateripes	E	Classic Single Villa de Paris Lilac	3	K	4.2	24.7	0.9	26	20	5.2
2024_E03_T1	2024	Lateripes	E	Classic Single Villa de Paris Lilac	3	T1	2.8	27	0.8	31	19	5.1
2024_E03_T2	2024	Lateripes	E	Classic Single Villa de Paris Lilac	3	T2	5.9	34.2	0.7	31	28	5.7
2024_F01_K	2024	Lateripes	F	Classic Single Villa Dresden	1	K	3.5	20.3	0.7	27	16	6.1
2024_F01_T1	2024	Lateripes	F	Classic Single Villa Dresden	1	T1	3.5	16.9	1.2	27	21	4.3
2024_F01_T2	2024	Lateripes	F	Classic Single Villa Dresden	1	T2	5.8	20.8	1.1	30	18	5.2
2024_F02_K	2024	Lateripes	F	Classic Single Villa Dresden	2	K	4.3	14.6	0.9	31	19	3.8
2024_F02_T1	2024	Lateripes	F	Classic Single Villa Dresden	2	T1	2.9	19.5	1.7	31	19	4.4
2024_F02_T2	2024	Lateripes	F	Classic Single Villa Dresden	2	T2	5.3	34.2	0.7	29	26	5.7
2024_F03_K	2024	Lateripes	F	Classic Single Villa Dresden	3	K	3.5	22.6	0.8	30	21	5.1
2024_F03_T1	2024	Lateripes	F	Classic Single Villa Dresden	3	T1	4.1	30.6	0.6	29	24	5.1
2024_F03_T2	2024	Lateripes	F	Classic Single Villa Dresden	3	T2	4.7	25.6	1.4	24	29	5.1
2024_C01_K	2024	Peltatum	C	Great Balls Of Fire	1	K	2.6	34.6	2.1	17	30	7.3
2024_C01_T1	2024	Peltatum	C	Great Balls Of Fire	1	T1	7.2	48.9	2.4	25	30	8.3
2024_C01_T2	2024	Peltatum	C	Great Balls Of Fire	1	T2	5.6	45.9	2.5	24	30	8.3
2024_C02_K	2024	Peltatum	C	Great Balls Of Fire	2	K	5.9	55.5	1.7	21	25	6.9
2024_C02_T1	2024	Peltatum	C	Great Balls Of Fire	2	T1	5.7	52.4	2.4	27	25	8.6
2024_C02_T2	2024	Peltatum	C	Great Balls Of Fire	2	T2	5.5	55.2	2.4	23	19	9.6
2024_C03_K	2024	Peltatum	C	Great Balls Of Fire	3	K	4.2	40.4	2.8	22	21	8.2
2024_C03_T1	2024	Peltatum	C	Great Balls Of Fire	3	T1	6.1	55.3	2.1	26	21	8.8
2024_C03_T2	2024	Peltatum	C	Great Balls Of Fire	3	T2	5.7	50.1	2.1	26	20	7.8
2024_D01_K	2024	Peltatum	D	Atlantic Dark Red	1	K	5.1	35.9	2.1	19	19	9.1
2024_D01_T1	2024	Peltatum	D	Atlantic Dark Red	1	T1	5.2	40.6	1.9	24	27	9.1
2024_D01_T2	2024	Peltatum	D	Atlantic Dark Red	1	T2	6.2	40.3	2.3	26	31	6.7
2024_D02_K	2024	Peltatum	D	Atlantic Dark Red	2	K	5.2	40.6	1.9	17	23	6.4
2024_D02_T1	2024	Peltatum	D	Atlantic Dark Red	2	T1	3.9	45.3	2.2	25	30	9.3
2024_D02_T2	2024	Peltatum	D	Atlantic Dark Red	2	T2	5.8	45.9	2.1	24	25	9.6
2024_D03_K	2024	Peltatum	D	Atlantic Dark Red	3	K	3.9	40.8	2.1	26	21	7.1
2024_D03_T1	2024	Peltatum	D	Atlantic Dark Red	3	T1	5.4	39.7	2.8	26	25	6.8
2024_D03_T2	2024	Peltatum	D	Atlantic Dark Red	3	T2	4.2	39.7	1.9	19	27	7.3
2024_A01_K	2024	Zonale	A	Andria	1	K	3.5	22.8	1.95	20	30	10.6
2024_A01_T1	2024	Zonale	A	Andria	1	T1	4.2	35.8	3.8	22	19	14.5
2024_A01_T2	2024	Zonale	A	Andria	1	T2	3.9	26.5	2.5	19	26	10.5
2024_A02_K	2024	Zonale	A	Andria	2	K	3.7	31.8	1.89	21	27	10.5
2024_A02_T1	2024	Zonale	A	Andria	2	T1	5.1	32.5	3.4	20	24	10.4
2024_A02_T2	2024	Zonale	A	Andria	2	T2	4.5	30.1	2.6	19.5	27	10.9
2024_A03_K	2024	Zonale	A	Andria	3	K	2.8	19.8	2.03	18	25	10.5
2024_A03_T1	2024	Zonale	A	Andria	3	T1	3.9	31.7	3.4	24	23	9.5
2024_A03_T2	2024	Zonale	A	Andria	3	T2	4.2	34.8	3.1	23	31	12.8
2024_B01_K	2024	Zonale	B	Savanna Realy Red	1	K	3.1	20.5	3.31	19	27	9.9
2024_B01_T1	2024	Zonale	B	Savanna Realy Red	1	T1	4.6	25.3	3.1	19.9	32	10.4
2024_B01_T2	2024	Zonale	B	Savanna Realy Red	1	T2	5.1	37.6	2.9	20	27	13.5
2024_B02_K	2024	Zonale	B	Savanna Realy Red	2	K	4.1	25.8	1.8	22	26	10.8
2024_B02_T1	2024	Zonale	B	Savanna Realy Red	2	T1	4.3	29.1	1.9	20.5	30	10.9
2024_B02_T2	2024	Zonale	B	Savanna Realy Red	2	T2	4.6	28.7	2.8	15	25	12.7
2024_B03_K	2024	Zonale	B	Savanna Realy Red	3	K	2.9	20.4	1.62	24	21	11.5
2024_B03_T1	2024	Zonale	B	Savanna Realy Red	3	T1	5.2	30.8	2.8	24	27	12.4
2024_B03_T2	2024	Zonale	B	Savanna Realy Red	3	T2	6.2	39.6	3.4	24	30	13.5
2025_E01_K	2025	Lateripes	E	Classic Single Villa de Paris Lilac	1	K	3.4	14.7	1.1	31	11.5	3.7
2025_E01_T1	2025	Lateripes	E	Classic Single Villa de Paris Lilac	1	T1	3.1	21.5	1	28	14.9	4.6
2025_E01_T2	2025	Lateripes	E	Classic Single Villa de Paris Lilac	1	T2	3.9	27.5	1	35	14	5.3
2025_E02_K	2025	Lateripes	E	Classic Single Villa de Paris Lilac	2	K	4.4	20.9	0.9	27	12.6	4
2025_E02_T1	2025	Lateripes	E	Classic Single Villa de Paris Lilac	2	T1	5	20.6	1.4	26	14.1	3.9
2025_E02_T2	2025	Lateripes	E	Classic Single Villa de Paris Lilac	2	T2	5.2	17.1	1.5	38	13.4	5.3
2025_E03_K	2025	Lateripes	E	Classic Single Villa de Paris Lilac	3	K	3.2	19.5	0.6	26	13.5	3.7
2025_E03_T1	2025	Lateripes	E	Classic Single Villa de Paris Lilac	3	T1	2	20.7	0.6	31	16.6	4.3
2025_E03_T2	2025	Lateripes	E	Classic Single Villa de Paris Lilac	3	T2	4.3	25.9	0.5	31	14.6	4.2
2025_F01_K	2025	Lateripes	F	Classic Single Villa Dresden	1	K	2.8	16.9	0.5	27	12.3	5.1
2025_F01_T1	2025	Lateripes	F	Classic Single Villa Dresden	1	T1	2.8	12.7	0.9	27	15	3.4
2025_F01_T2	2025	Lateripes	F	Classic Single Villa Dresden	1	T2	4.7	14.7	0.8	30	15.5	4.4
2025_F02_K	2025	Lateripes	F	Classic Single Villa Dresden	2	K	3.2	10.5	0.7	31	9.4	2.8
2025_F02_T1	2025	Lateripes	F	Classic Single Villa Dresden	2	T1	2.2	16	1.4	31	14.7	3.5
2025_F02_T2	2025	Lateripes	F	Classic Single Villa Dresden	2	T2	4.1	26.8	0.5	29	14.1	4.6
2025_F03_K	2025	Lateripes	F	Classic Single Villa Dresden	3	K	2.7	17.8	0.6	30	15.8	4.2
2025_F03_T1	2025	Lateripes	F	Classic Single Villa Dresden	3	T1	3.1	22.7	0.4	29	16.6	4.1
2025_F03_T2	2025	Lateripes	F	Classic Single Villa Dresden	3	T2	3.4	18.3	1.2	24	12.4	4.2
2025_C01_K	2025	Peltatum	C	Great Balls Of Fire	1	K	1.9	28.9	1.7	17	26.3	6.1
2025_C01_T1	2025	Peltatum	C	Great Balls Of Fire	1	T1	6	41.4	1.8	25	22.4	6.6
2025_C01_T2	2025	Peltatum	C	Great Balls Of Fire	1	T2	4.1	37.1	2	24	24.8	7
2025_C02_K	2025	Peltatum	C	Great Balls Of Fire	2	K	4.2	41.8	1.3	21	22.7	5.8
2025_C02_T1	2025	Peltatum	C	Great Balls Of Fire	2	T1	4.2	43.3	2	27	21.7	6.8
2025_C02_T2	2025	Peltatum	C	Great Balls Of Fire	2	T2	4.2	43.3	2	23	27.2	7.9
2025_C03_K	2025	Peltatum	C	Great Balls Of Fire	3	K	3	32.4	2.2	22	19.3	6
2025_C03_T1	2025	Peltatum	C	Great Balls Of Fire	3	T1	5.1	42.2	1.5	26	23.4	6.4
2025_C03_T2	2025	Peltatum	C	Great Balls Of Fire	3	T2	4	40.1	1.6	26	22.6	6.2
2025_D01_K	2025	Peltatum	D	Atlantic Dark Red	1	K	4	29.7	1.7	19	19.6	7.5
2025_D01_T1	2025	Peltatum	D	Atlantic Dark Red	1	T1	4	28.4	1.5	24	21.6	7.4
2025_D01_T2	2025	Peltatum	D	Atlantic Dark Red	1	T2	4.9	30.7	1.8	26	24.8	5.2
2025_D02_K	2025	Peltatum	D	Atlantic Dark Red	2	K	4	30.4	1.5	17	22	5.3
2025_D02_T1	2025	Peltatum	D	Atlantic Dark Red	2	T1	2.8	33.1	1.8	25	23.2	7.3
2025_D02_T2	2025	Peltatum	D	Atlantic Dark Red	2	T2	4.8	37.9	1.6	24	23.9	6.9
2025_D03_K	2025	Peltatum	D	Atlantic Dark Red	3	K	3.1	32	1.8	26	21.6	6
2025_D03_T1	2025	Peltatum	D	Atlantic Dark Red	3	T1	3.9	30.2	2.3	26	21	5.2
2025_D03_T2	2025	Peltatum	D	Atlantic Dark Red	3	T2	3.3	32.9	1.5	19	17.1	6.1
2025_A01_K	2025	Zonale	A	Andria	1	K	2.8	18.3	1.4	20	13.9	5.4
2025_A01_T1	2025	Zonale	A	Andria	1	T1	3	25.7	2.9	22	18.6	9.4
2025_A01_T2	2025	Zonale	A	Andria	1	T2	3.3	21.5	1.8	19	19.4	5.7
2025_A02_K	2025	Zonale	A	Andria	2	K	3.1	23.5	1.5	21	16.9	6.5
2025_A02_T1	2025	Zonale	A	Andria	2	T1	3.7	23.2	2.7	20	19.5	6.4
2025_A02_T2	2025	Zonale	A	Andria	2	T2	3.3	24.7	2	19.5	18.1	5.6
2025_A03_K	2025	Zonale	A	Andria	3	K	2.3	15.8	1.5	18	17.7	6.2
2025_A03_T1	2025	Zonale	A	Andria	3	T1	3.1	25.5	2.8	24	20.3	6.3
2025_A03_T2	2025	Zonale	A	Andria	3	T2	3.3	25.2	2.5	23	19.7	7
2025_B01_K	2025	Zonale	B	Savanna Realy Red	1	K	2.3	15.2	2.4	19	14.6	6
2025_B01_T1	2025	Zonale	B	Savanna Realy Red	1	T1	3.7	19.8	2.3	19.9	19.7	6.1
2025_B01_T2	2025	Zonale	B	Savanna Realy Red	1	T2	4	29.1	2.4	20	20.8	8.2
2025_B02_K	2025	Zonale	B	Savanna Realy Red	2	K	3	18.1	1.5	22	13.1	8.6
2025_B02_T1	2025	Zonale	B	Savanna Realy Red	2	T1	3.6	21.9	1.5	20.5	17.9	8.8
2025_B02_T2	2025	Zonale	B	Savanna Realy Red	2	T2	3.8	20.4	2	15	19.6	10.5
2025_B03_K	2025	Zonale	B	Savanna Realy Red	3	K	2.2	14.8	1.1	24	19	8.5
2025_B03_T1	2025	Zonale	B	Savanna Realy Red	3	T1	3.9	22.7	2	24	20.7	10.1
2025_B03_T2	2025	Zonale	B	Savanna Realy Red	3	T2	5.3	29.1	2.6	24	14.8	11.1
