# Supplementary material for: Microalgae-Based Biostimulants Improve Biomass Production and Root-Linked Performance Stability in Pelargonium: A Three-Year Greenhouse Study
Source: Plants (Basel). 2026 Mar 5;15(5):803. doi: 10.3390/plants15050803 (PMC12986712; doi:10.3390/plants15050803)
Supplement: Supplementary file 1 [file plants-15-00803-s001.zip › S8_Cultivar-level_treatment_effect_size.xlsx]

## Sheet: Pooled DAta
Cultivar	CultivarCode	Treatment	Trait	N	Mean	SE	SD	PctChange_vs_Control
Andria	A	K	Dry Plant Mass (g)	9	2.84444	0.171684	0.515051	0
Andria	A	T1	Dry Plant Mass (g)	9	3.86667	0.216025	0.648074	35.9375
Andria	A	T2	Dry Plant Mass (g)	9	3.71111	0.171144	0.513431	30.4688
Savanna Realy Red	B	K	Dry Plant Mass (g)	9	2.92222	0.195631	0.586894	0
Savanna Realy Red	B	T1	Dry Plant Mass (g)	9	4.36667	0.222985	0.668954	49.4297
Savanna Realy Red	B	T2	Dry Plant Mass (g)	9	4.75556	0.292076	0.876229	62.7376
Great Balls Of Fire	C	K	Dry Plant Mass (g)	9	3.68889	0.553886	1.66166	0
Great Balls Of Fire	C	T1	Dry Plant Mass (g)	9	5.66667	0.292499	0.877496	53.6145
Great Balls Of Fire	C	T2	Dry Plant Mass (g)	9	4.99444	0.25799	0.773969	35.3916
Atlantic Dark Red	D	K	Dry Plant Mass (g)	9	4.13333	0.218581	0.655744	0
Atlantic Dark Red	D	T1	Dry Plant Mass (g)	9	4.14444	0.310068	0.930203	0.268817
Atlantic Dark Red	D	T2	Dry Plant Mass (g)	9	4.74444	0.340796	1.02239	14.7849
Classic Single Villa de Paris Lilac	E	K	Dry Plant Mass (g)	9	4.2	0.24608	0.738241	0
Classic Single Villa de Paris Lilac	E	T1	Dry Plant Mass (g)	9	3.96667	0.397562	1.19269	-5.55556
Classic Single Villa de Paris Lilac	E	T2	Dry Plant Mass (g)	9	5.8	0.415665	1.247	38.0952
Classic Single Villa Dresden	F	K	Dry Plant Mass (g)	9	3.37778	0.199149	0.597448	0
Classic Single Villa Dresden	F	T1	Dry Plant Mass (g)	9	3.22667	0.331646	0.994937	-4.47368
Classic Single Villa Dresden	F	T2	Dry Plant Mass (g)	9	4.16667	0.363624	1.09087	23.3553
Andria	A	K	Plant Height (cm)	9	19.3111	0.622148	1.86644	0
Andria	A	T1	Plant Height (cm)	9	21.4444	0.694444	2.08333	11.0472
Andria	A	T2	Plant Height (cm)	9	20.1667	0.634648	1.90394	4.43038
Savanna Realy Red	B	K	Plant Height (cm)	9	19.4444	1.54884	4.64653	0
Savanna Realy Red	B	T1	Plant Height (cm)	9	21.4667	0.639227	1.91768	10.4
Savanna Realy Red	B	T2	Plant Height (cm)	9	19.4444	1.55332	4.65997	0
Great Balls Of Fire	C	K	Plant Height (cm)	9	19.8889	1.0096	3.0288	0
Great Balls Of Fire	C	T1	Plant Height (cm)	9	25.2222	0.514452	1.54335	26.8156
Great Balls Of Fire	C	T2	Plant Height (cm)	9	24.2333	0.498888	1.49666	21.8436
Atlantic Dark Red	D	K	Plant Height (cm)	9	20.8333	1.20761	3.62284	0
Atlantic Dark Red	D	T1	Plant Height (cm)	9	24.1111	0.518932	1.5568	15.7333
Atlantic Dark Red	D	T2	Plant Height (cm)	9	23.1667	0.881917	2.64575	11.2
Classic Single Villa de Paris Lilac	E	K	Plant Height (cm)	9	28.1111	0.806991	2.42097	0
Classic Single Villa de Paris Lilac	E	T1	Plant Height (cm)	9	28.6111	0.665508	1.99652	1.77866
Classic Single Villa de Paris Lilac	E	T2	Plant Height (cm)	9	33.8333	1.17851	3.53553	20.3557
Classic Single Villa Dresden	F	K	Plant Height (cm)	9	29.8889	0.715783	2.14735	0
Classic Single Villa Dresden	F	T1	Plant Height (cm)	9	29.2778	0.722222	2.16667	-2.04461
Classic Single Villa Dresden	F	T2	Plant Height (cm)	9	27.6111	0.956621	2.86986	-7.62082
Andria	A	K	Plant Mass (g)	9	22.5056	1.97555	5.92665	0
Andria	A	T1	Plant Mass (g)	9	29.9289	1.57942	4.73827	32.9844
Andria	A	T2	Plant Mass (g)	9	28.0533	1.58989	4.76967	24.6507
Savanna Realy Red	B	K	Plant Mass (g)	9	19.0356	1.34284	4.02851	0
Savanna Realy Red	B	T1	Plant Mass (g)	9	26.2811	1.37131	4.11393	38.0633
Savanna Realy Red	B	T2	Plant Mass (g)	9	32.04	2.40933	7.22798	68.3166
Great Balls Of Fire	C	K	Plant Mass (g)	9	37.8789	4.10069	12.3021	0
Great Balls Of Fire	C	T1	Plant Mass (g)	9	47.6933	1.65442	4.96327	25.9101
Great Balls Of Fire	C	T2	Plant Mass (g)	9	47.8011	2.2676	6.8028	26.1946
Atlantic Dark Red	D	K	Plant Mass (g)	9	34.4678	1.3804	4.1412	0
Atlantic Dark Red	D	T1	Plant Mass (g)	9	36.9344	1.94021	5.82064	7.15644
Atlantic Dark Red	D	T2	Plant Mass (g)	9	38.0744	1.72891	5.18673	10.4639
Classic Single Villa de Paris Lilac	E	K	Plant Mass (g)	9	22.0289	1.2195	3.65849	0
Classic Single Villa de Paris Lilac	E	T1	Plant Mass (g)	9	24.6689	1.16519	3.49557	11.9843
Classic Single Villa de Paris Lilac	E	T2	Plant Mass (g)	9	30.1933	2.55818	7.67453	37.0624
Classic Single Villa Dresden	F	K	Plant Mass (g)	9	18.3844	1.39707	4.1912	0
Classic Single Villa Dresden	F	T1	Plant Mass (g)	9	20.5478	2.22158	6.66474	11.7672
Classic Single Villa Dresden	F	T2	Plant Mass (g)	9	22.5822	2.09575	6.28724	22.8333
Andria	A	K	Root Collar Diameter (mm)	9	8.54444	0.676396	2.02919	0
Andria	A	T1	Root Collar Diameter (mm)	9	9.86556	0.911179	2.73354	15.4616
Andria	A	T2	Root Collar Diameter (mm)	9	9.53889	0.914395	2.74318	11.6385
Savanna Realy Red	B	K	Root Collar Diameter (mm)	9	9.06111	0.541198	1.6236	0
Savanna Realy Red	B	T1	Root Collar Diameter (mm)	9	9.70667	0.588956	1.76687	7.12446
Savanna Realy Red	B	T2	Root Collar Diameter (mm)	9	11.6144	0.564981	1.69494	28.179
Great Balls Of Fire	C	K	Root Collar Diameter (mm)	9	6.59778	0.254312	0.762935	0
Great Balls Of Fire	C	T1	Root Collar Diameter (mm)	9	7.32444	0.319809	0.959428	11.0138
Great Balls Of Fire	C	T2	Root Collar Diameter (mm)	9	7.67222	0.363394	1.09018	16.2849
Atlantic Dark Red	D	K	Root Collar Diameter (mm)	9	6.36778	0.450425	1.35128	0
Atlantic Dark Red	D	T1	Root Collar Diameter (mm)	9	6.92444	0.50927	1.52781	8.74193
Atlantic Dark Red	D	T2	Root Collar Diameter (mm)	9	6.65778	0.427404	1.28221	4.55418
Classic Single Villa de Paris Lilac	E	K	Root Collar Diameter (mm)	9	4.36556	0.172748	0.518245	0
Classic Single Villa de Paris Lilac	E	T1	Root Collar Diameter (mm)	9	4.90333	0.242979	0.728938	12.3187
Classic Single Villa de Paris Lilac	E	T2	Root Collar Diameter (mm)	9	5.75444	0.250095	0.750285	31.8147
Classic Single Villa Dresden	F	K	Root Collar Diameter (mm)	9	4.42556	0.309718	0.929154	0
Classic Single Villa Dresden	F	T1	Root Collar Diameter (mm)	9	4.28667	0.261444	0.784331	-3.13834
Classic Single Villa Dresden	F	T2	Root Collar Diameter (mm)	9	4.83	0.273922	0.821766	9.13884
Andria	A	K	Root Length (cm)	9	21.6111	1.71695	5.15084	0
Andria	A	T1	Root Length (cm)	9	22.8778	1.56354	4.69062	5.86118
Andria	A	T2	Root Length (cm)	9	23.7444	1.51209	4.53627	9.87147
Savanna Realy Red	B	K	Root Length (cm)	9	20.7444	1.54687	4.64061	0
Savanna Realy Red	B	T1	Root Length (cm)	9	23.2	1.79149	5.37448	11.8372
Savanna Realy Red	B	T2	Root Length (cm)	9	23.0222	1.7545	5.2635	10.9802
Great Balls Of Fire	C	K	Root Length (cm)	9	24.0889	1.58004	4.74011	0
Great Balls Of Fire	C	T1	Root Length (cm)	9	22.6222	1.23679	3.71038	-6.08856
Great Balls Of Fire	C	T2	Root Length (cm)	9	21.7944	1.58952	4.76855	-9.52491
Atlantic Dark Red	D	K	Root Length (cm)	9	22.1333	0.864099	2.5923	0
Atlantic Dark Red	D	T1	Root Length (cm)	9	25.1444	1.04657	3.13971	13.6044
Atlantic Dark Red	D	T2	Root Length (cm)	9	23.8667	1.4196	4.25881	7.83133
Classic Single Villa de Paris Lilac	E	K	Root Length (cm)	9	17.8444	1.58527	4.75582	0
Classic Single Villa de Paris Lilac	E	T1	Root Length (cm)	9	19.2	1.27454	3.82361	7.59651
Classic Single Villa de Paris Lilac	E	T2	Root Length (cm)	9	22.3333	2.25684	6.77052	25.1557
Classic Single Villa Dresden	F	K	Root Length (cm)	9	16.7778	1.55499	4.66497	0
Classic Single Villa Dresden	F	T1	Root Length (cm)	9	18.6444	1.2097	3.62909	11.1258
Classic Single Villa Dresden	F	T2	Root Length (cm)	9	20.7222	2.03912	6.11735	23.5099
Andria	A	K	Root Mass (g)	9	1.79333	0.0838815	0.251645	0
Andria	A	T1	Root Mass (g)	9	2.93111	0.184492	0.553476	63.4449
Andria	A	T2	Root Mass (g)	9	2.44667	0.152434	0.457302	36.4312
Savanna Realy Red	B	K	Root Mass (g)	9	2.05111	0.263457	0.790371	0
Savanna Realy Red	B	T1	Root Mass (g)	9	2.13778	0.19387	0.581609	4.22535
Savanna Realy Red	B	T2	Root Mass (g)	9	2.80444	0.200915	0.602746	36.7281
Great Balls Of Fire	C	K	Root Mass (g)	9	1.87	0.164181	0.492544	0
Great Balls Of Fire	C	T1	Root Mass (g)	9	1.94556	0.103106	0.309318	4.0404
Great Balls Of Fire	C	T2	Root Mass (g)	9	2.09333	0.0961047	0.288314	11.943
Atlantic Dark Red	D	K	Root Mass (g)	9	1.65111	0.122808	0.368424	0
Atlantic Dark Red	D	T1	Root Mass (g)	9	1.92	0.160797	0.48239	16.2853
Atlantic Dark Red	D	T2	Root Mass (g)	9	1.70444	0.124299	0.372898	3.23015
Classic Single Villa de Paris Lilac	E	K	Root Mass (g)	9	1.01556	0.0698035	0.209411	0
Classic Single Villa de Paris Lilac	E	T1	Root Mass (g)	9	1.11444	0.123503	0.37051	9.73742
Classic Single Villa de Paris Lilac	E	T2	Root Mass (g)	9	1.26	0.151841	0.455522	24.07
Classic Single Villa Dresden	F	K	Root Mass (g)	9	0.667778	0.0425172	0.127552	0
Classic Single Villa Dresden	F	T1	Root Mass (g)	9	1.01889	0.185356	0.556068	52.579
Classic Single Villa Dresden	F	T2	Root Mass (g)	9	0.918889	0.105072	0.315216	37.604

## Sheet: By Years
Cultivar	CultivarCode	Year	Treatment	Trait	N	Mean	SE	SD	PctChange_vs_Control
Andria	A	2023	K	Dry Plant Mass (g)	3	2.46667	0.166667	0.288675	0
Andria	A	2023	T1	Dry Plant Mass (g)	3	3.93333	0.24037	0.416333	59.4595
Andria	A	2023	T2	Dry Plant Mass (g)	3	3.63333	0.338296	0.585947	47.2973
Savanna Realy Red	B	2023	K	Dry Plant Mass (g)	3	2.9	0.264575	0.458258	0
Savanna Realy Red	B	2023	T1	Dry Plant Mass (g)	3	4.66667	0.466667	0.80829	60.9195
Savanna Realy Red	B	2023	T2	Dry Plant Mass (g)	3	4.6	0.585947	1.01489	58.6207
Great Balls Of Fire	C	2023	K	Dry Plant Mass (g)	3	3.8	1.40119	2.42693	0
Great Balls Of Fire	C	2023	T1	Dry Plant Mass (g)	3	5.56667	0.409607	0.70946	46.4912
Great Balls Of Fire	C	2023	T2	Dry Plant Mass (g)	3	5.28333	0.408588	0.707696	39.0351
Atlantic Dark Red	D	2023	K	Dry Plant Mass (g)	3	3.96667	0.145297	0.251661	0
Atlantic Dark Red	D	2023	T1	Dry Plant Mass (g)	3	4.03333	0.611919	1.05987	1.68067
Atlantic Dark Red	D	2023	T2	Dry Plant Mass (g)	3	4.5	0.650641	1.12694	13.4454
Classic Single Villa de Paris Lilac	E	2023	K	Dry Plant Mass (g)	3	4.4	0.472582	0.818535	0
Classic Single Villa de Paris Lilac	E	2023	T1	Dry Plant Mass (g)	3	4.23333	0.233333	0.404145	-3.78788
Classic Single Villa de Paris Lilac	E	2023	T2	Dry Plant Mass (g)	3	7	0.34641	0.6	59.0909
Classic Single Villa Dresden	F	2023	K	Dry Plant Mass (g)	3	3.46667	0.433333	0.750555	0
Classic Single Villa Dresden	F	2023	T1	Dry Plant Mass (g)	3	3.48	0.960069	1.66289	0.384615
Classic Single Villa Dresden	F	2023	T2	Dry Plant Mass (g)	3	3.16667	0.484195	0.83865	-8.65385
Andria	A	2024	K	Dry Plant Mass (g)	3	3.33333	0.272845	0.472582	0
Andria	A	2024	T1	Dry Plant Mass (g)	3	4.4	0.360555	0.6245	32
Andria	A	2024	T2	Dry Plant Mass (g)	3	4.2	0.173205	0.3	26
Savanna Realy Red	B	2024	K	Dry Plant Mass (g)	3	3.36667	0.371184	0.64291	0
Savanna Realy Red	B	2024	T1	Dry Plant Mass (g)	3	4.7	0.264575	0.458258	39.604
Savanna Realy Red	B	2024	T2	Dry Plant Mass (g)	3	5.3	0.472582	0.818535	57.4257
Great Balls Of Fire	C	2024	K	Dry Plant Mass (g)	3	4.23333	0.952774	1.65025	0
Great Balls Of Fire	C	2024	T1	Dry Plant Mass (g)	3	6.33333	0.448454	0.776745	49.6063
Great Balls Of Fire	C	2024	T2	Dry Plant Mass (g)	3	5.6	0.057735	0.1	32.2835
Atlantic Dark Red	D	2024	K	Dry Plant Mass (g)	3	4.73333	0.417665	0.723418	0
Atlantic Dark Red	D	2024	T1	Dry Plant Mass (g)	3	4.83333	0.470225	0.814453	2.11268
Atlantic Dark Red	D	2024	T2	Dry Plant Mass (g)	3	5.4	0.61101	1.0583	14.0845
Classic Single Villa de Paris Lilac	E	2024	K	Dry Plant Mass (g)	3	4.53333	0.384419	0.665833	0
Classic Single Villa de Paris Lilac	E	2024	T1	Dry Plant Mass (g)	3	4.3	0.896289	1.55242	-5.14706
Classic Single Villa de Paris Lilac	E	2024	T2	Dry Plant Mass (g)	3	5.93333	0.433333	0.750555	30.8824
Classic Single Villa Dresden	F	2024	K	Dry Plant Mass (g)	3	3.76667	0.266667	0.46188	0
Classic Single Villa Dresden	F	2024	T1	Dry Plant Mass (g)	3	3.5	0.34641	0.6	-7.07965
Classic Single Villa Dresden	F	2024	T2	Dry Plant Mass (g)	3	5.26667	0.31798	0.550757	39.823
Andria	A	2025	K	Dry Plant Mass (g)	3	2.73333	0.233333	0.404145	0
Andria	A	2025	T1	Dry Plant Mass (g)	3	3.26667	0.218581	0.378594	19.5122
Andria	A	2025	T2	Dry Plant Mass (g)	3	3.3	0	0	20.7317
Savanna Realy Red	B	2025	K	Dry Plant Mass (g)	3	2.5	0.251661	0.43589	0
Savanna Realy Red	B	2025	T1	Dry Plant Mass (g)	3	3.73333	0.0881917	0.152753	49.3333
Savanna Realy Red	B	2025	T2	Dry Plant Mass (g)	3	4.36667	0.470225	0.814453	74.6667
Great Balls Of Fire	C	2025	K	Dry Plant Mass (g)	3	3.03333	0.664162	1.15036	0
Great Balls Of Fire	C	2025	T1	Dry Plant Mass (g)	3	5.1	0.519615	0.9	68.1319
Great Balls Of Fire	C	2025	T2	Dry Plant Mass (g)	3	4.1	0.057735	0.1	35.1648
Atlantic Dark Red	D	2025	K	Dry Plant Mass (g)	3	3.7	0.3	0.519615	0
Atlantic Dark Red	D	2025	T1	Dry Plant Mass (g)	3	3.56667	0.384419	0.665833	-3.6036
Atlantic Dark Red	D	2025	T2	Dry Plant Mass (g)	3	4.33333	0.517472	0.896289	17.1171
Classic Single Villa de Paris Lilac	E	2025	K	Dry Plant Mass (g)	3	3.66667	0.371184	0.64291	0
Classic Single Villa de Paris Lilac	E	2025	T1	Dry Plant Mass (g)	3	3.36667	0.876229	1.51767	-8.18182
Classic Single Villa de Paris Lilac	E	2025	T2	Dry Plant Mass (g)	3	4.46667	0.384419	0.665833	21.8182
Classic Single Villa Dresden	F	2025	K	Dry Plant Mass (g)	3	2.9	0.152753	0.264575	0
Classic Single Villa Dresden	F	2025	T1	Dry Plant Mass (g)	3	2.7	0.264575	0.458258	-6.89655
Classic Single Villa Dresden	F	2025	T2	Dry Plant Mass (g)	3	4.06667	0.375648	0.650641	40.2299
Andria	A	2023	K	Plant Height (cm)	3	18.6	1.64621	2.85132	0
Andria	A	2023	T1	Plant Height (cm)	3	20.3333	1.48137	2.5658	9.319
Andria	A	2023	T2	Plant Height (cm)	3	19.5	1.1547	2	4.83871
Savanna Realy Red	B	2023	K	Plant Height (cm)	3	15	3.1225	5.40833	0
Savanna Realy Red	B	2023	T1	Plant Height (cm)	3	21.4667	1.27845	2.21435	43.1111
Savanna Realy Red	B	2023	T2	Plant Height (cm)	3	19	3.90512	6.76387	26.6667
Great Balls Of Fire	C	2023	K	Plant Height (cm)	3	19.6667	2.74368	4.75219	0
Great Balls Of Fire	C	2023	T1	Plant Height (cm)	3	23.6667	0.833333	1.44338	20.339
Great Balls Of Fire	C	2023	T2	Plant Height (cm)	3	24.0333	1.18369	2.0502	22.2034
Atlantic Dark Red	D	2023	K	Plant Height (cm)	3	21.1667	1.5899	2.75379	0
Atlantic Dark Red	D	2023	T1	Plant Height (cm)	3	22.3333	0.440959	0.763763	5.51181
Atlantic Dark Red	D	2023	T2	Plant Height (cm)	3	23.5	0.763763	1.32288	11.0236
Classic Single Villa de Paris Lilac	E	2023	K	Plant Height (cm)	3	28.3333	1.76383	3.05505	0
Classic Single Villa de Paris Lilac	E	2023	T1	Plant Height (cm)	3	29.1667	0.927961	1.60728	2.94118
Classic Single Villa de Paris Lilac	E	2023	T2	Plant Height (cm)	3	32.1667	2.52212	4.36845	13.5294
Classic Single Villa Dresden	F	2023	K	Plant Height (cm)	3	31	1.52753	2.64575	0
Classic Single Villa Dresden	F	2023	T1	Plant Height (cm)	3	29.8333	1.83333	3.17543	-3.76344
Classic Single Villa Dresden	F	2023	T2	Plant Height (cm)	3	27.5	2.02073	3.5	-11.2903
Andria	A	2024	K	Plant Height (cm)	3	19.6667	0.881917	1.52753	0
Andria	A	2024	T1	Plant Height (cm)	3	22	1.1547	2	11.8644
Andria	A	2024	T2	Plant Height (cm)	3	20.5	1.25831	2.17945	4.23729
Savanna Realy Red	B	2024	K	Plant Height (cm)	3	21.6667	1.45297	2.51661	0
Savanna Realy Red	B	2024	T1	Plant Height (cm)	3	21.4667	1.27845	2.21435	-0.923077
Savanna Realy Red	B	2024	T2	Plant Height (cm)	3	19.6667	2.60342	4.50925	-9.23077
Great Balls Of Fire	C	2024	K	Plant Height (cm)	3	20	1.52753	2.64575	0
Great Balls Of Fire	C	2024	T1	Plant Height (cm)	3	26	0.57735	1	30
Great Balls Of Fire	C	2024	T2	Plant Height (cm)	3	24.3333	0.881917	1.52753	21.6667
Atlantic Dark Red	D	2024	K	Plant Height (cm)	3	20.6667	2.72845	4.72582	0
Atlantic Dark Red	D	2024	T1	Plant Height (cm)	3	25	0.57735	1	20.9677
Atlantic Dark Red	D	2024	T2	Plant Height (cm)	3	23	2.08167	3.60555	11.2903
Classic Single Villa de Paris Lilac	E	2024	K	Plant Height (cm)	3	28	1.52753	2.64575	0
Classic Single Villa de Paris Lilac	E	2024	T1	Plant Height (cm)	3	28.3333	1.45297	2.51661	1.19048
Classic Single Villa de Paris Lilac	E	2024	T2	Plant Height (cm)	3	34.6667	2.02759	3.51188	23.8095
Classic Single Villa Dresden	F	2024	K	Plant Height (cm)	3	29.3333	1.20185	2.08167	0
Classic Single Villa Dresden	F	2024	T1	Plant Height (cm)	3	29	1.1547	2	-1.13636
Classic Single Villa Dresden	F	2024	T2	Plant Height (cm)	3	27.6667	1.85592	3.21455	-5.68182
Andria	A	2025	K	Plant Height (cm)	3	19.6667	0.881917	1.52753	0
Andria	A	2025	T1	Plant Height (cm)	3	22	1.1547	2	11.8644
Andria	A	2025	T2	Plant Height (cm)	3	20.5	1.25831	2.17945	4.23729
Savanna Realy Red	B	2025	K	Plant Height (cm)	3	21.6667	1.45297	2.51661	0
Savanna Realy Red	B	2025	T1	Plant Height (cm)	3	21.4667	1.27845	2.21435	-0.923077
Savanna Realy Red	B	2025	T2	Plant Height (cm)	3	19.6667	2.60342	4.50925	-9.23077
Great Balls Of Fire	C	2025	K	Plant Height (cm)	3	20	1.52753	2.64575	0
Great Balls Of Fire	C	2025	T1	Plant Height (cm)	3	26	0.57735	1	30
Great Balls Of Fire	C	2025	T2	Plant Height (cm)	3	24.3333	0.881917	1.52753	21.6667
Atlantic Dark Red	D	2025	K	Plant Height (cm)	3	20.6667	2.72845	4.72582	0
Atlantic Dark Red	D	2025	T1	Plant Height (cm)	3	25	0.57735	1	20.9677
Atlantic Dark Red	D	2025	T2	Plant Height (cm)	3	23	2.08167	3.60555	11.2903
Classic Single Villa de Paris Lilac	E	2025	K	Plant Height (cm)	3	28	1.52753	2.64575	0
Classic Single Villa de Paris Lilac	E	2025	T1	Plant Height (cm)	3	28.3333	1.45297	2.51661	1.19048
Classic Single Villa de Paris Lilac	E	2025	T2	Plant Height (cm)	3	34.6667	2.02759	3.51188	23.8095
Classic Single Villa Dresden	F	2025	K	Plant Height (cm)	3	29.3333	1.20185	2.08167	0
Classic Single Villa Dresden	F	2025	T1	Plant Height (cm)	3	29	1.1547	2	-1.13636
Classic Single Villa Dresden	F	2025	T2	Plant Height (cm)	3	27.6667	1.85592	3.21455	-5.68182
Andria	A	2023	K	Plant Mass (g)	3	23.5167	4.48146	7.76212	0
Andria	A	2023	T1	Plant Mass (g)	3	31.6533	2.69861	4.67412	34.5996
Andria	A	2023	T2	Plant Mass (g)	3	29.8933	3.09271	5.35674	27.1155
Savanna Realy Red	B	2023	K	Plant Mass (g)	3	18.84	2.78165	4.81797	0
Savanna Realy Red	B	2023	T1	Plant Mass (g)	3	28.9767	1.3067	2.26328	53.804
Savanna Realy Red	B	2023	T2	Plant Mass (g)	3	34.62	4.93256	8.54344	83.758
Great Balls Of Fire	C	2023	K	Plant Mass (g)	3	35.77	11.1338	19.2842	0
Great Balls Of Fire	C	2023	T1	Plant Mass (g)	3	48.58	2.00665	3.47562	35.8121
Great Balls Of Fire	C	2023	T2	Plant Mass (g)	3	52.8367	2.4641	4.26795	47.7122
Atlantic Dark Red	D	2023	K	Plant Mass (g)	3	33.6033	1.28023	2.21742	0
Atlantic Dark Red	D	2023	T1	Plant Mass (g)	3	38.37	2.61077	4.52199	14.1851
Atlantic Dark Red	D	2023	T2	Plant Mass (g)	3	38.4233	3.28708	5.69339	14.3438
Classic Single Villa de Paris Lilac	E	2023	K	Plant Mass (g)	3	24.22	0.879261	1.52292	0
Classic Single Villa de Paris Lilac	E	2023	T1	Plant Mass (g)	3	25.5733	1.79269	3.10503	5.58767
Classic Single Villa de Paris Lilac	E	2023	T2	Plant Mass (g)	3	37.18	0.982056	1.70097	53.5095
Classic Single Villa Dresden	F	2023	K	Plant Mass (g)	3	20.92	1.86057	3.22261	0
Classic Single Villa Dresden	F	2023	T1	Plant Mass (g)	3	22.1767	4.91659	8.51578	6.00701
Classic Single Villa Dresden	F	2023	T2	Plant Mass (g)	3	20.9467	3.23258	5.59899	0.12747
Andria	A	2024	K	Plant Mass (g)	3	24.8	3.60555	6.245	0
Andria	A	2024	T1	Plant Mass (g)	3	33.3333	1.25477	2.17332	34.4086
Andria	A	2024	T2	Plant Mass (g)	3	30.4667	2.40301	4.16213	22.8495
Savanna Realy Red	B	2024	K	Plant Mass (g)	3	22.2333	1.78357	3.08923	0
Savanna Realy Red	B	2024	T1	Plant Mass (g)	3	28.4	1.62583	2.81603	27.7361
Savanna Realy Red	B	2024	T2	Plant Mass (g)	3	35.3	3.35012	5.80259	58.7706
Great Balls Of Fire	C	2024	K	Plant Mass (g)	3	43.5	6.22923	10.7893	0
Great Balls Of Fire	C	2024	T1	Plant Mass (g)	3	52.2	1.85023	3.20468	20
Great Balls Of Fire	C	2024	T2	Plant Mass (g)	3	50.4	2.68887	4.65725	15.8621
Atlantic Dark Red	D	2024	K	Plant Mass (g)	3	39.1	1.60104	2.77308	0
Atlantic Dark Red	D	2024	T1	Plant Mass (g)	3	41.8667	1.73622	3.00721	7.07587
Atlantic Dark Red	D	2024	T2	Plant Mass (g)	3	41.9667	1.97428	3.41955	7.33163
Classic Single Villa de Paris Lilac	E	2024	K	Plant Mass (g)	3	23.5	1.83303	3.1749	0
Classic Single Villa de Paris Lilac	E	2024	T1	Plant Mass (g)	3	27.5	1.26623	2.19317	17.0213
Classic Single Villa de Paris Lilac	E	2024	T2	Plant Mass (g)	3	29.9	4.50148	7.79679	27.234
Classic Single Villa Dresden	F	2024	K	Plant Mass (g)	3	19.1667	2.37791	4.11866	0
Classic Single Villa Dresden	F	2024	T1	Plant Mass (g)	3	22.3333	4.20093	7.27622	16.5217
Classic Single Villa Dresden	F	2024	T2	Plant Mass (g)	3	26.8667	3.91975	6.78921	40.1739
Andria	A	2025	K	Plant Mass (g)	3	19.2	2.26789	3.9281	0
Andria	A	2025	T1	Plant Mass (g)	3	24.8	0.802081	1.38924	29.1667
Andria	A	2025	T2	Plant Mass (g)	3	23.8	1.15902	2.00749	23.9583
Savanna Realy Red	B	2025	K	Plant Mass (g)	3	16.0333	1.03976	1.80093	0
Savanna Realy Red	B	2025	T1	Plant Mass (g)	3	21.4667	0.864741	1.49778	33.8877
Savanna Realy Red	B	2025	T2	Plant Mass (g)	3	26.2	2.9	5.02295	63.4096
Great Balls Of Fire	C	2025	K	Plant Mass (g)	3	34.3667	3.85155	6.67108	0
Great Balls Of Fire	C	2025	T1	Plant Mass (g)	3	42.3	0.550757	0.953939	23.0844
Great Balls Of Fire	C	2025	T2	Plant Mass (g)	3	40.1667	1.7901	3.10054	16.8768
Atlantic Dark Red	D	2025	K	Plant Mass (g)	3	30.7	0.680686	1.17898	0
Atlantic Dark Red	D	2025	T1	Plant Mass (g)	3	30.5667	1.3691	2.37136	-0.434311
Atlantic Dark Red	D	2025	T2	Plant Mass (g)	3	33.8333	2.13021	3.68963	10.2063
Classic Single Villa de Paris Lilac	E	2025	K	Plant Mass (g)	3	18.3667	1.87735	3.25167	0
Classic Single Villa de Paris Lilac	E	2025	T1	Plant Mass (g)	3	20.9333	0.2848	0.493288	13.9746
Classic Single Villa de Paris Lilac	E	2025	T2	Plant Mass (g)	3	23.5	3.23316	5.6	27.9492
Classic Single Villa Dresden	F	2025	K	Plant Mass (g)	3	15.0667	2.29807	3.98037	0
Classic Single Villa Dresden	F	2025	T1	Plant Mass (g)	3	17.1333	2.94184	5.09542	13.7168
Classic Single Villa Dresden	F	2025	T2	Plant Mass (g)	3	19.9333	3.58717	6.21316	32.3009
Andria	A	2023	K	Root Collar Diameter (mm)	3	9.06667	0.337951	0.585349	0
Andria	A	2023	T1	Root Collar Diameter (mm)	3	10.7633	1.32429	2.29374	18.7132
Andria	A	2023	T2	Root Collar Diameter (mm)	3	11.1167	0.661219	1.14527	22.6103
Savanna Realy Red	B	2023	K	Root Collar Diameter (mm)	3	8.75	0.451774	0.782496	0
Savanna Realy Red	B	2023	T1	Root Collar Diameter (mm)	3	9.55333	0.541674	0.938208	9.18095
Savanna Realy Red	B	2023	T2	Root Collar Diameter (mm)	3	11.6767	0.502803	0.870881	33.4476
Great Balls Of Fire	C	2023	K	Root Collar Diameter (mm)	3	6.36	0.125033	0.216564	0
Great Balls Of Fire	C	2023	T1	Root Collar Diameter (mm)	3	6.80667	0.157727	0.273191	7.02306
Great Balls Of Fire	C	2023	T2	Root Collar Diameter (mm)	3	7.41667	0.647311	1.12117	16.6143
Atlantic Dark Red	D	2023	K	Root Collar Diameter (mm)	3	5.30333	0.328853	0.56959	0
Atlantic Dark Red	D	2023	T1	Root Collar Diameter (mm)	3	5.74	0.349333	0.605062	8.23382
Atlantic Dark Red	D	2023	T2	Root Collar Diameter (mm)	3	6.04	0.271355	0.47	13.8906
Classic Single Villa de Paris Lilac	E	2023	K	Root Collar Diameter (mm)	3	4.39667	0.14678	0.254231	0
Classic Single Villa de Paris Lilac	E	2023	T1	Root Collar Diameter (mm)	3	5.01	0.455448	0.78886	13.95
Classic Single Villa de Paris Lilac	E	2023	T2	Root Collar Diameter (mm)	3	6.19667	0.24835	0.430155	40.9401
Classic Single Villa Dresden	F	2023	K	Root Collar Diameter (mm)	3	4.24333	0.0384419	0.0665833	0
Classic Single Villa Dresden	F	2023	T1	Root Collar Diameter (mm)	3	4.59333	0.6487	1.12358	8.24823
Classic Single Villa Dresden	F	2023	T2	Root Collar Diameter (mm)	3	4.75667	0.794236	1.37566	12.0974
Andria	A	2024	K	Root Collar Diameter (mm)	3	10.5333	0.0333333	0.057735	0
Andria	A	2024	T1	Root Collar Diameter (mm)	3	11.4667	1.53876	2.66521	8.86076
Andria	A	2024	T2	Root Collar Diameter (mm)	3	11.4	0.70946	1.22882	8.22785
Savanna Realy Red	B	2024	K	Root Collar Diameter (mm)	3	10.7333	0.463081	0.802081	0
Savanna Realy Red	B	2024	T1	Root Collar Diameter (mm)	3	11.2333	0.600925	1.04083	4.65839
Savanna Realy Red	B	2024	T2	Root Collar Diameter (mm)	3	13.2333	0.266667	0.46188	23.2919
Great Balls Of Fire	C	2024	K	Root Collar Diameter (mm)	3	7.46667	0.384419	0.665833	0
Great Balls Of Fire	C	2024	T1	Root Collar Diameter (mm)	3	8.56667	0.145297	0.251661	14.7321
Great Balls Of Fire	C	2024	T2	Root Collar Diameter (mm)	3	8.56667	0.536449	0.929157	14.7321
Atlantic Dark Red	D	2024	K	Root Collar Diameter (mm)	3	7.53333	0.808977	1.40119	0
Atlantic Dark Red	D	2024	T1	Root Collar Diameter (mm)	3	8.4	0.802081	1.38924	11.5044
Atlantic Dark Red	D	2024	T2	Root Collar Diameter (mm)	3	7.86667	0.883805	1.5308	4.42478
Classic Single Villa de Paris Lilac	E	2024	K	Root Collar Diameter (mm)	3	4.9	0.152753	0.264575	0
Classic Single Villa de Paris Lilac	E	2024	T1	Root Collar Diameter (mm)	3	5.43333	0.333333	0.57735	10.8844
Classic Single Villa de Paris Lilac	E	2024	T2	Root Collar Diameter (mm)	3	6.13333	0.218581	0.378594	25.1701
Classic Single Villa Dresden	F	2024	K	Root Collar Diameter (mm)	3	5	0.665833	1.15326	0
Classic Single Villa Dresden	F	2024	T1	Root Collar Diameter (mm)	3	4.6	0.251661	0.43589	-8
Classic Single Villa Dresden	F	2024	T2	Root Collar Diameter (mm)	3	5.33333	0.185592	0.321455	6.66667
Andria	A	2025	K	Root Collar Diameter (mm)	3	6.03333	0.328295	0.568624	0
Andria	A	2025	T1	Root Collar Diameter (mm)	3	7.36667	1.01708	1.76163	22.0994
Andria	A	2025	T2	Root Collar Diameter (mm)	3	6.1	0.450925	0.781025	1.10497
Savanna Realy Red	B	2025	K	Root Collar Diameter (mm)	3	7.7	0.85049	1.47309	0
Savanna Realy Red	B	2025	T1	Root Collar Diameter (mm)	3	8.33333	1.17804	2.04042	8.22511
Savanna Realy Red	B	2025	T2	Root Collar Diameter (mm)	3	9.93333	0.883805	1.5308	29.0043
Great Balls Of Fire	C	2025	K	Root Collar Diameter (mm)	3	5.96667	0.0881917	0.152753	0
Great Balls Of Fire	C	2025	T1	Root Collar Diameter (mm)	3	6.6	0.11547	0.2	10.6145
Great Balls Of Fire	C	2025	T2	Root Collar Diameter (mm)	3	7.03333	0.491031	0.85049	17.8771
Atlantic Dark Red	D	2025	K	Root Collar Diameter (mm)	3	6.26667	0.648931	1.12398	0
Atlantic Dark Red	D	2025	T1	Root Collar Diameter (mm)	3	6.63333	0.717248	1.24231	5.85106
Atlantic Dark Red	D	2025	T2	Root Collar Diameter (mm)	3	6.06667	0.491031	0.85049	-3.19149
Classic Single Villa de Paris Lilac	E	2025	K	Root Collar Diameter (mm)	3	3.8	0.1	0.173205	0
Classic Single Villa de Paris Lilac	E	2025	T1	Root Collar Diameter (mm)	3	4.26667	0.202759	0.351188	12.2807
Classic Single Villa de Paris Lilac	E	2025	T2	Root Collar Diameter (mm)	3	4.93333	0.366667	0.635085	29.8246
Classic Single Villa Dresden	F	2025	K	Root Collar Diameter (mm)	3	4.03333	0.669162	1.15902	0
Classic Single Villa Dresden	F	2025	T1	Root Collar Diameter (mm)	3	3.66667	0.218581	0.378594	-9.09091
Classic Single Villa Dresden	F	2025	T2	Root Collar Diameter (mm)	3	4.4	0.11547	0.2	9.09091
Andria	A	2023	K	Root Length (cm)	3	21.3333	0.833333	1.44338	0
Andria	A	2023	T1	Root Length (cm)	3	27.1667	3.37062	5.83809	27.3438
Andria	A	2023	T2	Root Length (cm)	3	24.1667	2.18581	3.78594	13.2813
Savanna Realy Red	B	2023	K	Root Length (cm)	3	22	0.5	0.866025	0
Savanna Realy Red	B	2023	T1	Root Length (cm)	3	20.5	2.02073	3.5	-6.81818
Savanna Realy Red	B	2023	T2	Root Length (cm)	3	23.3333	3.38296	5.85947	6.06061
Great Balls Of Fire	C	2023	K	Root Length (cm)	3	24.1667	4.17665	7.23418	0
Great Balls Of Fire	C	2023	T1	Root Length (cm)	3	20.0333	2.07391	3.59212	-17.1034
Great Balls Of Fire	C	2023	T2	Root Length (cm)	3	17.5167	1.27486	2.20813	-27.5172
Atlantic Dark Red	D	2023	K	Root Length (cm)	3	24.3333	1.85592	3.21455	0
Atlantic Dark Red	D	2023	T1	Root Length (cm)	3	26.1667	1.5899	2.75379	7.53425
Atlantic Dark Red	D	2023	T2	Root Length (cm)	3	22	2.08167	3.60555	-9.58904
Classic Single Villa de Paris Lilac	E	2023	K	Root Length (cm)	3	22.3333	1.36423	2.36291	0
Classic Single Villa de Paris Lilac	E	2023	T1	Root Length (cm)	3	20.4	1.81934	3.15119	-8.65672
Classic Single Villa de Paris Lilac	E	2023	T2	Root Length (cm)	3	28.3333	1.20185	2.08167	26.8657
Classic Single Villa Dresden	F	2023	K	Root Length (cm)	3	19.1667	3.11359	5.3929	0
Classic Single Villa Dresden	F	2023	T1	Root Length (cm)	3	19.1667	2.48886	4.31084	0
Classic Single Villa Dresden	F	2023	T2	Root Length (cm)	3	23.8333	2.08833	3.61709	24.3478
Andria	A	2024	K	Root Length (cm)	3	27.3333	1.45297	2.51661	0
Andria	A	2024	T1	Root Length (cm)	3	22	1.52753	2.64575	-19.5122
Andria	A	2024	T2	Root Length (cm)	3	28	1.52753	2.64575	2.43902
Savanna Realy Red	B	2024	K	Root Length (cm)	3	24.6667	1.85592	3.21455	0
Savanna Realy Red	B	2024	T1	Root Length (cm)	3	29.6667	1.45297	2.51661	20.2703
Savanna Realy Red	B	2024	T2	Root Length (cm)	3	27.3333	1.45297	2.51661	10.8108
Great Balls Of Fire	C	2024	K	Root Length (cm)	3	25.3333	2.60342	4.50925	0
Great Balls Of Fire	C	2024	T1	Root Length (cm)	3	25.3333	2.60342	4.50925	0
Great Balls Of Fire	C	2024	T2	Root Length (cm)	3	23	3.51188	6.08276	-9.21053
Atlantic Dark Red	D	2024	K	Root Length (cm)	3	21	1.1547	2	0
Atlantic Dark Red	D	2024	T1	Root Length (cm)	3	27.3333	1.45297	2.51661	30.1587
Atlantic Dark Red	D	2024	T2	Root Length (cm)	3	27.6667	1.76383	3.05505	31.746
Classic Single Villa de Paris Lilac	E	2024	K	Root Length (cm)	3	18.6667	1.85592	3.21455	0
Classic Single Villa de Paris Lilac	E	2024	T1	Root Length (cm)	3	22	1.73205	3	17.8571
Classic Single Villa de Paris Lilac	E	2024	T2	Root Length (cm)	3	24.6667	2.02759	3.51188	32.1429
Classic Single Villa Dresden	F	2024	K	Root Length (cm)	3	18.6667	1.45297	2.51661	0
Classic Single Villa Dresden	F	2024	T1	Root Length (cm)	3	21.3333	1.45297	2.51661	14.2857
Classic Single Villa Dresden	F	2024	T2	Root Length (cm)	3	24.3333	3.28295	5.68624	30.3571
Andria	A	2025	K	Root Length (cm)	3	16.1667	1.15662	2.00333	0
Andria	A	2025	T1	Root Length (cm)	3	19.4667	0.491031	0.85049	20.4124
Andria	A	2025	T2	Root Length (cm)	3	19.0667	0.491031	0.85049	17.9381
Savanna Realy Red	B	2025	K	Root Length (cm)	3	15.5667	1.77044	3.06649	0
Savanna Realy Red	B	2025	T1	Root Length (cm)	3	19.4333	0.819214	1.41892	24.8394
Savanna Realy Red	B	2025	T2	Root Length (cm)	3	18.4	1.83303	3.1749	18.2013
Great Balls Of Fire	C	2025	K	Root Length (cm)	3	22.7667	2.021	3.50048	0
Great Balls Of Fire	C	2025	T1	Root Length (cm)	3	22.5	0.493288	0.8544	-1.1713
Great Balls Of Fire	C	2025	T2	Root Length (cm)	3	24.8667	1.32832	2.30072	9.22401
Atlantic Dark Red	D	2025	K	Root Length (cm)	3	21.0667	0.742369	1.28582	0
Atlantic Dark Red	D	2025	T1	Root Length (cm)	3	21.9333	0.656591	1.13725	4.11392
Atlantic Dark Red	D	2025	T2	Root Length (cm)	3	21.9333	2.43059	4.20991	4.11392
Classic Single Villa de Paris Lilac	E	2025	K	Root Length (cm)	3	12.5333	0.578312	1.00167	0
Classic Single Villa de Paris Lilac	E	2025	T1	Root Length (cm)	3	15.2	0.737111	1.27671	21.2766
Classic Single Villa de Paris Lilac	E	2025	T2	Root Length (cm)	3	14	0.34641	0.6	11.7021
Classic Single Villa Dresden	F	2025	K	Root Length (cm)	3	12.5	1.85023	3.20468	0
Classic Single Villa Dresden	F	2025	T1	Root Length (cm)	3	15.4333	0.589727	1.02144	23.4667
Classic Single Villa Dresden	F	2025	T2	Root Length (cm)	3	14	0.896289	1.55242	12
Andria	A	2023	K	Root Mass (g)	3	1.95667	0.0405518	0.0702377	0
Andria	A	2023	T1	Root Mass (g)	3	2.46	0.293995	0.509215	25.724
Andria	A	2023	T2	Root Mass (g)	3	2.50667	0.313174	0.542433	28.109
Savanna Realy Red	B	2023	K	Root Mass (g)	3	2.24333	0.535859	0.928134	0
Savanna Realy Red	B	2023	T1	Root Mass (g)	3	1.88	0.325013	0.562939	-16.1961
Savanna Realy Red	B	2023	T2	Root Mass (g)	3	3.04667	0.502339	0.870077	35.8098
Great Balls Of Fire	C	2023	K	Root Mass (g)	3	1.67667	0.264344	0.457857	0
Great Balls Of Fire	C	2023	T1	Root Mass (g)	3	1.77	0.0472582	0.0818535	5.5666
Great Balls Of Fire	C	2023	T2	Root Mass (g)	3	2.08	0.155027	0.268514	24.0557
Atlantic Dark Red	D	2023	K	Root Mass (g)	3	1.25333	0.128366	0.222336	0
Atlantic Dark Red	D	2023	T1	Root Mass (g)	3	1.59333	0.242579	0.420159	27.1277
Atlantic Dark Red	D	2023	T2	Root Mass (g)	3	1.38	0.175784	0.304467	10.1064
Classic Single Villa de Paris Lilac	E	2023	K	Root Mass (g)	3	1.08	0.08544	0.147986	0
Classic Single Villa de Paris Lilac	E	2023	T1	Root Mass (g)	3	1.01	0.0964365	0.167033	-6.48148
Classic Single Villa de Paris Lilac	E	2023	T2	Root Mass (g)	3	1.48	0.120554	0.208806	37.037
Classic Single Villa Dresden	F	2023	K	Root Mass (g)	3	0.603333	0.0437163	0.0757188	0
Classic Single Villa Dresden	F	2023	T1	Root Mass (g)	3	0.99	0.457639	0.792654	64.0884
Classic Single Villa Dresden	F	2023	T2	Root Mass (g)	3	0.856667	0.183697	0.318172	41.989
Andria	A	2024	K	Root Mass (g)	3	1.95667	0.0405518	0.0702377	0
Andria	A	2024	T1	Root Mass (g)	3	3.53333	0.133333	0.23094	80.5792
Andria	A	2024	T2	Root Mass (g)	3	2.73333	0.185592	0.321455	39.6934
Savanna Realy Red	B	2024	K	Root Mass (g)	3	2.24333	0.535859	0.928134	0
Savanna Realy Red	B	2024	T1	Root Mass (g)	3	2.6	0.360555	0.6245	15.899
Savanna Realy Red	B	2024	T2	Root Mass (g)	3	3.03333	0.185592	0.321455	35.2155
Great Balls Of Fire	C	2024	K	Root Mass (g)	3	2.2	0.321455	0.556776	0
Great Balls Of Fire	C	2024	T1	Root Mass (g)	3	2.3	0.1	0.173205	4.54545
Great Balls Of Fire	C	2024	T2	Root Mass (g)	3	2.33333	0.120185	0.208167	6.06061
Atlantic Dark Red	D	2024	K	Root Mass (g)	3	2.03333	0.0666667	0.11547	0
Atlantic Dark Red	D	2024	T1	Root Mass (g)	3	2.3	0.264575	0.458258	13.1148
Atlantic Dark Red	D	2024	T2	Root Mass (g)	3	2.1	0.11547	0.2	3.27869
Classic Single Villa de Paris Lilac	E	2024	K	Root Mass (g)	3	1.1	0.11547	0.2	0
Classic Single Villa de Paris Lilac	E	2024	T1	Root Mass (g)	3	1.33333	0.290593	0.503322	21.2121
Classic Single Villa de Paris Lilac	E	2024	T2	Root Mass (g)	3	1.3	0.34641	0.6	18.1818
Classic Single Villa Dresden	F	2024	K	Root Mass (g)	3	0.8	0.057735	0.1	0
Classic Single Villa Dresden	F	2024	T1	Root Mass (g)	3	1.16667	0.31798	0.550757	45.8333
Classic Single Villa Dresden	F	2024	T2	Root Mass (g)	3	1.06667	0.202759	0.351188	33.3333
Andria	A	2025	K	Root Mass (g)	3	1.46667	0.0333333	0.057735	0
Andria	A	2025	T1	Root Mass (g)	3	2.8	0.057735	0.1	90.9091
Andria	A	2025	T2	Root Mass (g)	3	2.1	0.208167	0.360555	43.1818
Savanna Realy Red	B	2025	K	Root Mass (g)	3	1.66667	0.384419	0.665833	0
Savanna Realy Red	B	2025	T1	Root Mass (g)	3	1.93333	0.233333	0.404145	16
Savanna Realy Red	B	2025	T2	Root Mass (g)	3	2.33333	0.176383	0.305505	40
Great Balls Of Fire	C	2025	K	Root Mass (g)	3	1.73333	0.260342	0.450925	0
Great Balls Of Fire	C	2025	T1	Root Mass (g)	3	1.76667	0.145297	0.251661	1.92308
Great Balls Of Fire	C	2025	T2	Root Mass (g)	3	1.86667	0.133333	0.23094	7.69231
Atlantic Dark Red	D	2025	K	Root Mass (g)	3	1.66667	0.0881917	0.152753	0
Atlantic Dark Red	D	2025	T1	Root Mass (g)	3	1.86667	0.233333	0.404145	12
Atlantic Dark Red	D	2025	T2	Root Mass (g)	3	1.63333	0.0881917	0.152753	-2
Classic Single Villa de Paris Lilac	E	2025	K	Root Mass (g)	3	0.866667	0.145297	0.251661	0
Classic Single Villa de Paris Lilac	E	2025	T1	Root Mass (g)	3	1	0.23094	0.4	15.3846
Classic Single Villa de Paris Lilac	E	2025	T2	Root Mass (g)	3	1	0.288675	0.5	15.3846
Classic Single Villa Dresden	F	2025	K	Root Mass (g)	3	0.6	0.057735	0.1	0
Classic Single Villa Dresden	F	2025	T1	Root Mass (g)	3	0.9	0.288675	0.5	50
Classic Single Villa Dresden	F	2025	T2	Root Mass (g)	3	0.833333	0.202759	0.351188	38.8889
